# Supplementary material for: Thrombin-Induced Microglia Activation Modulated through Aryl Hydrocarbon Receptors
Source: Int J Mol Sci. 2023 Jul 13;24(14):11416. doi: 10.3390/ijms241411416 (PMC10380349; doi:10.3390/ijms241411416)
Supplement: Supplementary file 1 [file ijms-24-11416-s001.zip]

Archive with 1 entries (1 files):
- ijms-2361154-supplementary.pdf
